# Supplementary material for: In Silico and In Vivo Evaluation of Synthesized SCP-2 Inhibiting Compounds on Life Table Parameters of Helicoverpa armigera (Hübner)
Source: Insects. 2022 Dec 16;13(12):1169. doi: 10.3390/insects13121169 (PMC9782802; doi:10.3390/insects13121169)
Supplement: Supplementary file 1 [file insects-13-01169-s001.zip]

Archive with 1 entries (1 files):
- insects-2010754-supplementary.pdf
